# Supplementary material for: Patterns of Hemodialysis-Induced Acute Global Longitudinal Strain Deterioration and Their Predictors
Source: J Clin Med. 2026 Apr 15;15(8):3004. doi: 10.3390/jcm15083004 (PMC13117414; doi:10.3390/jcm15083004)
Supplement: Supplementary file 1 [file jcm-15-03004-s001.zip]

Archive with 1 entries (1 files):
- jcm-4205818-supplementary.pdf
